# Supplementary material for: Causal effect of gut microbiota on DNA methylation phenotypic age acceleration: a two-sample Mendelian randomization study
Source: Sci Rep. 2023 Nov 1;13:18830. doi: 10.1038/s41598-023-46308-4 (PMC10620208; doi:10.1038/s41598-023-46308-4)
Supplement: Supplementary file 1 — Supplementary Information 1. [file 41598_2023_46308_MOESM1_ESM.xlsx]

## Sheet: gut
id	trait	ncase	group_name	year	author	consortium	sex	pmid	population	unit	sample_size	build	ncontrol	category	subcategory	ontology	note	mr	nsnp	priority	sd
ebi-a-GCST90017108	Gut microbiota abundance (order Verrucomicrobiales id.4030)	NA	public	2021	Kurilshikov A	NA	NA	33462485	European	NA	14306	HG19/GRCh37	NA	NA	NA	NA	NA	1	5518011	0	NA
ebi-a-GCST90017113	Gut microbiota abundance (phylum Euryarchaeota id.55)	NA	public	2021	Kurilshikov A	NA	NA	33462485	European	NA	14306	HG19/GRCh37	NA	NA	NA	NA	NA	1	5165248	0	NA
ebi-a-GCST90017011	Gut microbiota abundance (genus Fusicatenibacter id.11305)	NA	public	2021	Kurilshikov A	NA	NA	33462485	European	NA	14306	HG19/GRCh37	NA	NA	NA	NA	NA	1	5697232	0	NA
ebi-a-GCST90016929	Gut microbiota abundance (family Bifidobacteriaceae id.433)	NA	public	2021	Kurilshikov A	NA	NA	33462485	European	NA	14306	HG19/GRCh37	NA	NA	NA	NA	NA	1	5668532	0	NA
ebi-a-GCST90017042	Gut microbiota abundance (genus Peptococcus id.2037)	NA	public	2021	Kurilshikov A	NA	NA	33462485	European	NA	14306	HG19/GRCh37	NA	NA	NA	NA	NA	1	5350051	0	NA
ebi-a-GCST90016959	Gut microbiota abundance (genus Actinomyces id.423)	NA	public	2021	Kurilshikov A	NA	NA	33462485	European	NA	14306	HG19/GRCh37	NA	NA	NA	NA	NA	1	5417207	0	NA
ebi-a-GCST90016999	Gut microbiota abundance (genus Eubacterium fissicatena group id.14373)	NA	public	2021	Kurilshikov A	NA	NA	33462485	European	NA	14306	HG19/GRCh37	NA	NA	NA	NA	NA	1	5159588	0	NA
ebi-a-GCST90016943	Gut microbiota abundance (family Oxalobacteraceae id.2966)	NA	public	2021	Kurilshikov A	NA	NA	33462485	European	NA	14306	HG19/GRCh37	NA	NA	NA	NA	NA	1	5323881	0	NA
ebi-a-GCST90017062	Gut microbiota abundance (genus Ruminococcus1 id.11373)	NA	public	2021	Kurilshikov A	NA	NA	33462485	European	NA	14306	HG19/GRCh37	NA	NA	NA	NA	NA	1	5653204	0	NA
ebi-a-GCST90017063	Gut microbiota abundance (genus Ruminococcus2 id.11374)	NA	public	2021	Kurilshikov A	NA	NA	33462485	European	NA	14306	HG19/GRCh37	NA	NA	NA	NA	NA	1	5619774	0	NA
ebi-a-GCST90016931	Gut microbiota abundance (family Clostridiaceae1 id.1869)	NA	public	2021	Kurilshikov A	NA	NA	33462485	European	NA	14306	HG19/GRCh37	NA	NA	NA	NA	NA	1	5598586	0	NA
ebi-a-GCST90016958	Gut microbiota abundance (family Victivallaceae id.2255)	NA	public	2021	Kurilshikov A	NA	NA	33462485	European	NA	14306	HG19/GRCh37	NA	NA	NA	NA	NA	1	5184073	0	NA
ebi-a-GCST90016987	Gut microbiota abundance (genus Desulfovibrio id.3173)	NA	public	2021	Kurilshikov A	NA	NA	33462485	European	NA	14306	HG19/GRCh37	NA	NA	NA	NA	NA	1	5459163	0	NA
ebi-a-GCST90016965	Gut microbiota abundance (genus Anaerofilum id.2053)	NA	public	2021	Kurilshikov A	NA	NA	33462485	European	NA	14306	HG19/GRCh37	NA	NA	NA	NA	NA	1	5321133	0	NA
ebi-a-GCST90017093	Gut microbiota abundance (order Bifidobacteriales id.432)	NA	public	2021	Kurilshikov A	NA	NA	33462485	European	NA	14306	HG19/GRCh37	NA	NA	NA	NA	NA	1	5668532	0	NA
ebi-a-GCST90017058	Gut microbiota abundance (genus Ruminococcaceae UCG010 id.11367)	NA	public	2021	Kurilshikov A	NA	NA	33462485	European	NA	14306	HG19/GRCh37	NA	NA	NA	NA	NA	1	5545122	0	NA
ebi-a-GCST90016913	Gut microbiota abundance (class Clostridia id.1859)	NA	public	2021	Kurilshikov A	NA	NA	33462485	European	NA	14306	HG19/GRCh37	NA	NA	NA	NA	NA	1	5729268	0	NA
ebi-a-GCST90016960	Gut microbiota abundance (genus Adlercreutzia id.812)	NA	public	2021	Kurilshikov A	NA	NA	33462485	European	NA	14306	HG19/GRCh37	NA	NA	NA	NA	NA	1	5437332	0	NA
ebi-a-GCST90017021	Gut microbiota abundance (genus Lachnospiraceae FCS020 group id.11314)	NA	public	2021	Kurilshikov A	NA	NA	33462485	European	NA	14306	HG19/GRCh37	NA	NA	NA	NA	NA	1	5547835	0	NA
ebi-a-GCST90017027	Gut microbiota abundance (genus Lachnospiraceae UCG008 id.11328)	NA	public	2021	Kurilshikov A	NA	NA	33462485	European	NA	14306	HG19/GRCh37	NA	NA	NA	NA	NA	1	5401028	0	NA
ebi-a-GCST90016919	Gut microbiota abundance (class Melainabacteria id.1589)	NA	public	2021	Kurilshikov A	NA	NA	33462485	European	NA	14306	HG19/GRCh37	NA	NA	NA	NA	NA	1	5355624	0	NA
ebi-a-GCST90016981	Gut microbiota abundance (genus Collinsella id.815)	NA	public	2021	Kurilshikov A	NA	NA	33462485	European	NA	14306	HG19/GRCh37	NA	NA	NA	NA	NA	1	5563963	0	NA
ebi-a-GCST90017114	Gut microbiota abundance (phylum Firmicutes id.1672)	NA	public	2021	Kurilshikov A	NA	NA	33462485	European	NA	14306	HG19/GRCh37	NA	NA	NA	NA	NA	1	5729268	0	NA
ebi-a-GCST90017081	Gut microbiota abundance (unknown genus id.1868)	NA	public	2021	Kurilshikov A	NA	NA	33462485	European	NA	14306	HG19/GRCh37	NA	NA	NA	NA	NA	1	5493572	0	NA
ebi-a-GCST90016992	Gut microbiota abundance (genus Enterorhabdus id.820)	NA	public	2021	Kurilshikov A	NA	NA	33462485	European	NA	14306	HG19/GRCh37	NA	NA	NA	NA	NA	1	5416385	0	NA
ebi-a-GCST90017074	Gut microbiota abundance (genus Turicibacter id.2162)	NA	public	2021	Kurilshikov A	NA	NA	33462485	European	NA	14306	HG19/GRCh37	NA	NA	NA	NA	NA	1	5459137	0	NA
ebi-a-GCST90016979	Gut microbiota abundance (genus Clostridium innocuum group id.14397)	NA	public	2021	Kurilshikov A	NA	NA	33462485	European	NA	14306	HG19/GRCh37	NA	NA	NA	NA	NA	1	5231958	0	NA
ebi-a-GCST90017003	Gut microbiota abundance (genus Eubacterium rectale group id.14374)	NA	public	2021	Kurilshikov A	NA	NA	33462485	European	NA	14306	HG19/GRCh37	NA	NA	NA	NA	NA	1	5708381	0	NA
ebi-a-GCST90016910	Gut microbiota abundance (class Bacilli id.1673)	NA	public	2021	Kurilshikov A	NA	NA	33462485	European	NA	14306	HG19/GRCh37	NA	NA	NA	NA	NA	1	5663902	0	NA
ebi-a-GCST90016957	Gut microbiota abundance (family Verrucomicrobiaceae id.4036)	NA	public	2021	Kurilshikov A	NA	NA	33462485	European	NA	14306	HG19/GRCh37	NA	NA	NA	NA	NA	1	5518011	0	NA
ebi-a-GCST90016928	Gut microbiota abundance (family Bacteroidales S24 7group id.11173)	NA	public	2021	Kurilshikov A	NA	NA	33462485	European	NA	14306	HG19/GRCh37	NA	NA	NA	NA	NA	1	5432872	0	NA
ebi-a-GCST90017094	Gut microbiota abundance (order Burkholderiales id.2874)	NA	public	2021	Kurilshikov A	NA	NA	33462485	European	NA	14306	HG19/GRCh37	NA	NA	NA	NA	NA	1	5707170	0	NA
ebi-a-GCST90017085	Gut microbiota abundance (unknown genus id.2755)	NA	public	2021	Kurilshikov A	NA	NA	33462485	European	NA	14306	HG19/GRCh37	NA	NA	NA	NA	NA	1	5443849	0	NA
ebi-a-GCST90016977	Gut microbiota abundance (genus Catenibacterium id.2153)	NA	public	2021	Kurilshikov A	NA	NA	33462485	European	NA	14306	HG19/GRCh37	NA	NA	NA	NA	NA	1	4089327	0	NA
ebi-a-GCST90017115	Gut microbiota abundance (phylum Lentisphaerae id.2238)	NA	public	2021	Kurilshikov A	NA	NA	33462485	European	NA	14306	HG19/GRCh37	NA	NA	NA	NA	NA	1	5282630	0	NA
ebi-a-GCST90016945	Gut microbiota abundance (family Peptococcaceae id.2024)	NA	public	2021	Kurilshikov A	NA	NA	33462485	European	NA	14306	HG19/GRCh37	NA	NA	NA	NA	NA	1	5490085	0	NA
ebi-a-GCST90017032	Gut microbiota abundance (genus Marvinbryantia id.2005)	NA	public	2021	Kurilshikov A	NA	NA	33462485	European	NA	14306	HG19/GRCh37	NA	NA	NA	NA	NA	1	5507087	0	NA
ebi-a-GCST90016954	Gut microbiota abundance (unknown family id.1000005471)	NA	public	2021	Kurilshikov A	NA	NA	33462485	European	NA	14306	HG19/GRCh37	NA	NA	NA	NA	NA	1	5488779	0	NA
ebi-a-GCST90017083	Gut microbiota abundance (unknown genus id.2041)	NA	public	2021	Kurilshikov A	NA	NA	33462485	European	NA	14306	HG19/GRCh37	NA	NA	NA	NA	NA	1	5431786	0	NA
ebi-a-GCST90016975	Gut microbiota abundance (genus Butyrivibrio id.1993)	NA	public	2021	Kurilshikov A	NA	NA	33462485	European	NA	14306	HG19/GRCh37	NA	NA	NA	NA	NA	1	5096306	0	NA
ebi-a-GCST90016991	Gut microbiota abundance (genus Eisenbergiella id.11304)	NA	public	2021	Kurilshikov A	NA	NA	33462485	European	NA	14306	HG19/GRCh37	NA	NA	NA	NA	NA	1	5348517	0	NA
ebi-a-GCST90016986	Gut microbiota abundance (genus Defluviitaleaceae UCG011 id.11287)	NA	public	2021	Kurilshikov A	NA	NA	33462485	European	NA	14306	HG19/GRCh37	NA	NA	NA	NA	NA	1	5440169	0	NA
ebi-a-GCST90017054	Gut microbiota abundance (genus Ruminococcaceae UCG003 id.11361)	NA	public	2021	Kurilshikov A	NA	NA	33462485	European	NA	14306	HG19/GRCh37	NA	NA	NA	NA	NA	1	5624730	0	NA
ebi-a-GCST90017118	Gut microbiota abundance (phylum Verrucomicrobia id.3982)	NA	public	2021	Kurilshikov A	NA	NA	33462485	European	NA	14306	HG19/GRCh37	NA	NA	NA	NA	NA	1	5530329	0	NA
ebi-a-GCST90017056	Gut microbiota abundance (genus Ruminococcaceae UCG005 id.11363)	NA	public	2021	Kurilshikov A	NA	NA	33462485	European	NA	14306	HG19/GRCh37	NA	NA	NA	NA	NA	1	5638483	0	NA
ebi-a-GCST90017065	Gut microbiota abundance (genus Ruminococcus gnavus group id.14376)	NA	public	2021	Kurilshikov A	NA	NA	33462485	European	NA	14306	HG19/GRCh37	NA	NA	NA	NA	NA	1	5381061	0	NA
ebi-a-GCST90016988	Gut microbiota abundance (genus Dialister id.2183)	NA	public	2021	Kurilshikov A	NA	NA	33462485	European	NA	14306	HG19/GRCh37	NA	NA	NA	NA	NA	1	5553148	0	NA
ebi-a-GCST90017012	Gut microbiota abundance (genus Gordonibacter id.821)	NA	public	2021	Kurilshikov A	NA	NA	33462485	European	NA	14306	HG19/GRCh37	NA	NA	NA	NA	NA	1	5165457	0	NA
ebi-a-GCST90016966	Gut microbiota abundance (genus Anaerostipes id.1991)	NA	public	2021	Kurilshikov A	NA	NA	33462485	European	NA	14306	HG19/GRCh37	NA	NA	NA	NA	NA	1	5691265	0	NA
ebi-a-GCST90016918	Gut microbiota abundance (class Lentisphaeria id.2250)	NA	public	2021	Kurilshikov A	NA	NA	33462485	European	NA	14306	HG19/GRCh37	NA	NA	NA	NA	NA	1	5282234	0	NA
ebi-a-GCST90016936	Gut microbiota abundance (family Enterobacteriaceae id.3469)	NA	public	2021	Kurilshikov A	NA	NA	33462485	European	NA	14306	HG19/GRCh37	NA	NA	NA	NA	NA	1	5598485	0	NA
ebi-a-GCST90017101	Gut microbiota abundance (order Lactobacillales id.1800)	NA	public	2021	Kurilshikov A	NA	NA	33462485	European	NA	14306	HG19/GRCh37	NA	NA	NA	NA	NA	1	5662756	0	NA
ebi-a-GCST90017025	Gut microbiota abundance (genus Lachnospiraceae UCG001 id.11321)	NA	public	2021	Kurilshikov A	NA	NA	33462485	European	NA	14306	HG19/GRCh37	NA	NA	NA	NA	NA	1	5482153	0	NA
ebi-a-GCST90017055	Gut microbiota abundance (genus Ruminococcaceae UCG004 id.11362)	NA	public	2021	Kurilshikov A	NA	NA	33462485	European	NA	14306	HG19/GRCh37	NA	NA	NA	NA	NA	1	5478416	0	NA
ebi-a-GCST90017103	Gut microbiota abundance (order Mollicutes RF9 id.11579)	NA	public	2021	Kurilshikov A	NA	NA	33462485	European	NA	14306	HG19/GRCh37	NA	NA	NA	NA	NA	1	5488779	0	NA
ebi-a-GCST90016940	Gut microbiota abundance (family Lachnospiraceae id.1987)	NA	public	2021	Kurilshikov A	NA	NA	33462485	European	NA	14306	HG19/GRCh37	NA	NA	NA	NA	NA	1	5729268	0	NA
ebi-a-GCST90017030	Gut microbiota abundance (genus Lactobacillus id.1837)	NA	public	2021	Kurilshikov A	NA	NA	33462485	European	NA	14306	HG19/GRCh37	NA	NA	NA	NA	NA	1	5398287	0	NA
ebi-a-GCST90017117	Gut microbiota abundance (phylum Tenericutes id.3919)	NA	public	2021	Kurilshikov A	NA	NA	33462485	European	NA	14306	HG19/GRCh37	NA	NA	NA	NA	NA	1	5510407	0	NA
ebi-a-GCST90017116	Gut microbiota abundance (phylum Proteobacteria id.2375)	NA	public	2021	Kurilshikov A	NA	NA	33462485	European	NA	14306	HG19/GRCh37	NA	NA	NA	NA	NA	1	5728442	0	NA
ebi-a-GCST90017047	Gut microbiota abundance (genus Romboutsia id.11347)	NA	public	2021	Kurilshikov A	NA	NA	33462485	European	NA	14306	HG19/GRCh37	NA	NA	NA	NA	NA	1	5594534	0	NA
ebi-a-GCST90016956	Gut microbiota abundance (family Veillonellaceae id.2172)	NA	public	2021	Kurilshikov A	NA	NA	33462485	European	NA	14306	HG19/GRCh37	NA	NA	NA	NA	NA	1	5688519	0	NA
ebi-a-GCST90017039	Gut microbiota abundance (genus Parabacteroides id.954)	NA	public	2021	Kurilshikov A	NA	NA	33462485	European	NA	14306	HG19/GRCh37	NA	NA	NA	NA	NA	1	5709019	0	NA
ebi-a-GCST90016935	Gut microbiota abundance (family Desulfovibrionaceae id.3169)	NA	public	2021	Kurilshikov A	NA	NA	33462485	European	NA	14306	HG19/GRCh37	NA	NA	NA	NA	NA	1	5616478	0	NA
ebi-a-GCST90016934	Gut microbiota abundance (family Defluviitaleaceae id.1924)	NA	public	2021	Kurilshikov A	NA	NA	33462485	European	NA	14306	HG19/GRCh37	NA	NA	NA	NA	NA	1	5440708	0	NA
ebi-a-GCST90016947	Gut microbiota abundance (family Porphyromonadaceae id.943)	NA	public	2021	Kurilshikov A	NA	NA	33462485	European	NA	14306	HG19/GRCh37	NA	NA	NA	NA	NA	1	5716664	0	NA
ebi-a-GCST90017050	Gut microbiota abundance (genus Ruminiclostridium6 id.11356)	NA	public	2021	Kurilshikov A	NA	NA	33462485	European	NA	14306	HG19/GRCh37	NA	NA	NA	NA	NA	1	5557669	0	NA
ebi-a-GCST90016990	Gut microbiota abundance (genus Eggerthella id.819)	NA	public	2021	Kurilshikov A	NA	NA	33462485	European	NA	14306	HG19/GRCh37	NA	NA	NA	NA	NA	1	5317951	0	NA
ebi-a-GCST90017104	Gut microbiota abundance (order NB1n id.3953)	NA	public	2021	Kurilshikov A	NA	NA	33462485	European	NA	14306	HG19/GRCh37	NA	NA	NA	NA	NA	1	5316331	0	NA
ebi-a-GCST90016978	Gut microbiota abundance (genus Christensenellaceae R 7group id.11283)	NA	public	2021	Kurilshikov A	NA	NA	33462485	European	NA	14306	HG19/GRCh37	NA	NA	NA	NA	NA	1	5645310	0	NA
ebi-a-GCST90016909	Gut microbiota abundance (class Alphaproteobacteria id.2379)	NA	public	2021	Kurilshikov A	NA	NA	33462485	European	NA	14306	HG19/GRCh37	NA	NA	NA	NA	NA	1	5470627	0	NA
ebi-a-GCST90017019	Gut microbiota abundance (genus Intestinimonas id.2062)	NA	public	2021	Kurilshikov A	NA	NA	33462485	European	NA	14306	HG19/GRCh37	NA	NA	NA	NA	NA	1	5540147	0	NA
ebi-a-GCST90017068	Gut microbiota abundance (genus Senegalimassilia id.11160)	NA	public	2021	Kurilshikov A	NA	NA	33462485	European	NA	14306	HG19/GRCh37	NA	NA	NA	NA	NA	1	5398286	0	NA
ebi-a-GCST90017052	Gut microbiota abundance (genus Ruminococcaceae NK4A214 group id.11358)	NA	public	2021	Kurilshikov A	NA	NA	33462485	European	NA	14306	HG19/GRCh37	NA	NA	NA	NA	NA	1	5616365	0	NA
ebi-a-GCST90017057	Gut microbiota abundance (genus Ruminococcaceae UCG009 id.11366)	NA	public	2021	Kurilshikov A	NA	NA	33462485	European	NA	14306	HG19/GRCh37	NA	NA	NA	NA	NA	1	5418432	0	NA
ebi-a-GCST90017022	Gut microbiota abundance (genus Lachnospiraceae NC2004 group id.11316)	NA	public	2021	Kurilshikov A	NA	NA	33462485	European	NA	14306	HG19/GRCh37	NA	NA	NA	NA	NA	1	5369940	0	NA
ebi-a-GCST90016924	Gut microbiota abundance (family Acidaminococcaceae id.2166)	NA	public	2021	Kurilshikov A	NA	NA	33462485	European	NA	14306	HG19/GRCh37	NA	NA	NA	NA	NA	1	5547067	0	NA
ebi-a-GCST90016908	Gut microbiota abundance (class Actinobacteria id.419)	NA	public	2021	Kurilshikov A	NA	NA	33462485	European	NA	14306	HG19/GRCh37	NA	NA	NA	NA	NA	1	5684804	0	NA
ebi-a-GCST90017048	Gut microbiota abundance (genus Roseburia id.2012)	NA	public	2021	Kurilshikov A	NA	NA	33462485	European	NA	14306	HG19/GRCh37	NA	NA	NA	NA	NA	1	5712148	0	NA
ebi-a-GCST90017020	Gut microbiota abundance (genus Lachnoclostridium id.11308)	NA	public	2021	Kurilshikov A	NA	NA	33462485	European	NA	14306	HG19/GRCh37	NA	NA	NA	NA	NA	1	5714724	0	NA
ebi-a-GCST90017100	Gut microbiota abundance (order Gastranaerophilales id.1591)	NA	public	2021	Kurilshikov A	NA	NA	33462485	European	NA	14306	HG19/GRCh37	NA	NA	NA	NA	NA	1	5355169	0	NA
ebi-a-GCST90017000	Gut microbiota abundance (genus Eubacterium hallii group id.11338)	NA	public	2021	Kurilshikov A	NA	NA	33462485	European	NA	14306	HG19/GRCh37	NA	NA	NA	NA	NA	1	5686593	0	NA
ebi-a-GCST90016961	Gut microbiota abundance (genus Akkermansia id.4037)	NA	public	2021	Kurilshikov A	NA	NA	33462485	European	NA	14306	HG19/GRCh37	NA	NA	NA	NA	NA	1	5518001	0	NA
ebi-a-GCST90016949	Gut microbiota abundance (family Rhodospirillaceae id.2717)	NA	public	2021	Kurilshikov A	NA	NA	33462485	European	NA	14306	HG19/GRCh37	NA	NA	NA	NA	NA	1	5444973	0	NA
ebi-a-GCST90017079	Gut microbiota abundance (unknown genus id.1000005479)	NA	public	2021	Kurilshikov A	NA	NA	33462485	European	NA	14306	HG19/GRCh37	NA	NA	NA	NA	NA	1	5432872	0	NA
ebi-a-GCST90017038	Gut microbiota abundance (genus Oxalobacter id.2978)	NA	public	2021	Kurilshikov A	NA	NA	33462485	European	NA	14306	HG19/GRCh37	NA	NA	NA	NA	NA	1	5290208	0	NA
ebi-a-GCST90016946	Gut microbiota abundance (family Peptostreptococcaceae id.2042)	NA	public	2021	Kurilshikov A	NA	NA	33462485	European	NA	14306	HG19/GRCh37	NA	NA	NA	NA	NA	1	5643812	0	NA
ebi-a-GCST90017070	Gut microbiota abundance (genus Streptococcus id.1853)	NA	public	2021	Kurilshikov A	NA	NA	33462485	European	NA	14306	HG19/GRCh37	NA	NA	NA	NA	NA	1	5643866	0	NA
ebi-a-GCST90016984	Gut microbiota abundance (genus Coprococcus2 id.11302)	NA	public	2021	Kurilshikov A	NA	NA	33462485	European	NA	14306	HG19/GRCh37	NA	NA	NA	NA	NA	1	5525173	0	NA
ebi-a-GCST90017082	Gut microbiota abundance (unknown genus id.2001)	NA	public	2021	Kurilshikov A	NA	NA	33462485	European	NA	14306	HG19/GRCh37	NA	NA	NA	NA	NA	1	5485285	0	NA
ebi-a-GCST90016955	Gut microbiota abundance (unknown family id.1000006161)	NA	public	2021	Kurilshikov A	NA	NA	33462485	European	NA	14306	HG19/GRCh37	NA	NA	NA	NA	NA	1	5316331	0	NA
ebi-a-GCST90017088	Gut microbiota abundance (genus Veillonella id.2198)	NA	public	2021	Kurilshikov A	NA	NA	33462485	European	NA	14306	HG19/GRCh37	NA	NA	NA	NA	NA	1	5486191	0	NA
ebi-a-GCST90016980	Gut microbiota abundance (genus Clostridium sensustricto1 id.1873)	NA	public	2021	Kurilshikov A	NA	NA	33462485	European	NA	14306	HG19/GRCh37	NA	NA	NA	NA	NA	1	5594934	0	NA
ebi-a-GCST90016915	Gut microbiota abundance (class Deltaproteobacteria id.3087)	NA	public	2021	Kurilshikov A	NA	NA	33462485	European	NA	14306	HG19/GRCh37	NA	NA	NA	NA	NA	1	5616854	0	NA
ebi-a-GCST90017099	Gut microbiota abundance (order Erysipelotrichales id.2148)	NA	public	2021	Kurilshikov A	NA	NA	33462485	European	NA	14306	HG19/GRCh37	NA	NA	NA	NA	NA	1	5720820	0	NA
ebi-a-GCST90016921	Gut microbiota abundance (class Mollicutes id.3920)	NA	public	2021	Kurilshikov A	NA	NA	33462485	European	NA	14306	HG19/GRCh37	NA	NA	NA	NA	NA	1	5510407	0	NA
ebi-a-GCST90017002	Gut microbiota abundance (genus Eubacterium oxidoreducens group id.11339)	NA	public	2021	Kurilshikov A	NA	NA	33462485	European	NA	14306	HG19/GRCh37	NA	NA	NA	NA	NA	1	5324438	0	NA
ebi-a-GCST90017018	Gut microbiota abundance (genus Intestinibacter id.11345)	NA	public	2021	Kurilshikov A	NA	NA	33462485	European	NA	14306	HG19/GRCh37	NA	NA	NA	NA	NA	1	5535009	0	NA
ebi-a-GCST90017095	Gut microbiota abundance (order Clostridiales id.1863)	NA	public	2021	Kurilshikov A	NA	NA	33462485	European	NA	14306	HG19/GRCh37	NA	NA	NA	NA	NA	1	5729268	0	NA
ebi-a-GCST90017013	Gut microbiota abundance (genus Haemophilus id.3698)	NA	public	2021	Kurilshikov A	NA	NA	33462485	European	NA	14306	HG19/GRCh37	NA	NA	NA	NA	NA	1	5481944	0	NA
ebi-a-GCST90017031	Gut microbiota abundance (genus Lactococcus id.1851)	NA	public	2021	Kurilshikov A	NA	NA	33462485	European	NA	14306	HG19/GRCh37	NA	NA	NA	NA	NA	1	5200746	0	NA
ebi-a-GCST90017075	Gut microbiota abundance (genus Tyzzerella3 id.11335)	NA	public	2021	Kurilshikov A	NA	NA	33462485	European	NA	14306	HG19/GRCh37	NA	NA	NA	NA	NA	1	5326934	0	NA
ebi-a-GCST90017037	Gut microbiota abundance (genus Oscillospira id.2064)	NA	public	2021	Kurilshikov A	NA	NA	33462485	European	NA	14306	HG19/GRCh37	NA	NA	NA	NA	NA	1	5487907	0	NA
ebi-a-GCST90017006	Gut microbiota abundance (genus Eubacterium xylanophilum group id.14375)	NA	public	2021	Kurilshikov A	NA	NA	33462485	European	NA	14306	HG19/GRCh37	NA	NA	NA	NA	NA	1	5543813	0	NA
ebi-a-GCST90017044	Gut microbiota abundance (genus Prevotella7 id.11182)	NA	public	2021	Kurilshikov A	NA	NA	33462485	European	NA	14306	HG19/GRCh37	NA	NA	NA	NA	NA	1	5089245	0	NA
ebi-a-GCST90017001	Gut microbiota abundance (genus Eubacterium nodatum group id.11297)	NA	public	2021	Kurilshikov A	NA	NA	33462485	European	NA	14306	HG19/GRCh37	NA	NA	NA	NA	NA	1	5050598	0	NA
ebi-a-GCST90017087	Gut microbiota abundance (unknown genus id.959)	NA	public	2021	Kurilshikov A	NA	NA	33462485	European	NA	14306	HG19/GRCh37	NA	NA	NA	NA	NA	1	5279880	0	NA
ebi-a-GCST90017015	Gut microbiota abundance (genus Holdemania id.2157)	NA	public	2021	Kurilshikov A	NA	NA	33462485	European	NA	14306	HG19/GRCh37	NA	NA	NA	NA	NA	1	5464928	0	NA
ebi-a-GCST90017023	Gut microbiota abundance (genus Lachnospiraceae ND3007 group id.11317)	NA	public	2021	Kurilshikov A	NA	NA	33462485	European	NA	14306	HG19/GRCh37	NA	NA	NA	NA	NA	1	5629458	0	NA
ebi-a-GCST90016948	Gut microbiota abundance (family Prevotellaceae id.960)	NA	public	2021	Kurilshikov A	NA	NA	33462485	European	NA	14306	HG19/GRCh37	NA	NA	NA	NA	NA	1	5643858	0	NA
ebi-a-GCST90017024	Gut microbiota abundance (genus Lachnospiraceae NK4A136 group id.11319)	NA	public	2021	Kurilshikov A	NA	NA	33462485	European	NA	14306	HG19/GRCh37	NA	NA	NA	NA	NA	1	5663428	0	NA
ebi-a-GCST90016968	Gut microbiota abundance (genus Bacteroides id.918)	NA	public	2021	Kurilshikov A	NA	NA	33462485	European	NA	14306	HG19/GRCh37	NA	NA	NA	NA	NA	1	5729148	0	NA
ebi-a-GCST90016922	Gut microbiota abundance (class Negativicutes id.2164)	NA	public	2021	Kurilshikov A	NA	NA	33462485	European	NA	14306	HG19/GRCh37	NA	NA	NA	NA	NA	1	5721008	0	NA
ebi-a-GCST90017064	Gut microbiota abundance (genus Ruminococcus gauvreauii group id.11342)	NA	public	2021	Kurilshikov A	NA	NA	33462485	European	NA	14306	HG19/GRCh37	NA	NA	NA	NA	NA	1	5572328	0	NA
ebi-a-GCST90016983	Gut microbiota abundance (genus Coprococcus1 id.11301)	NA	public	2021	Kurilshikov A	NA	NA	33462485	European	NA	14306	HG19/GRCh37	NA	NA	NA	NA	NA	1	5649452	0	NA
ebi-a-GCST90017089	Gut microbiota abundance (genus Victivallis id.2256)	NA	public	2021	Kurilshikov A	NA	NA	33462485	Mixed	NA	1531	HG19/GRCh37	NA	NA	NA	NA	NA	1	4291501	0	NA
ebi-a-GCST90016938	Gut microbiota abundance (family Family XI id.1936)	NA	public	2021	Kurilshikov A	NA	NA	33462485	European	NA	14306	HG19/GRCh37	NA	NA	NA	NA	NA	1	4330602	0	NA
ebi-a-GCST90017034	Gut microbiota abundance (genus Odoribacter id.952)	NA	public	2021	Kurilshikov A	NA	NA	33462485	European	NA	14306	HG19/GRCh37	NA	NA	NA	NA	NA	1	5584164	0	NA
ebi-a-GCST90016994	Gut microbiota abundance (genus Erysipelotrichaceae UCG003 id.11384)	NA	public	2021	Kurilshikov A	NA	NA	33462485	European	NA	14306	HG19/GRCh37	NA	NA	NA	NA	NA	1	563252	0	NA
ebi-a-GCST90017111	Gut microbiota abundance (phylum Bacteroidetes id.905)	NA	public	2021	Kurilshikov A	NA	NA	33462485	European	NA	14306	HG19/GRCh37	NA	NA	NA	NA	NA	1	5729267	0	NA
ebi-a-GCST90017049	Gut microbiota abundance (genus Ruminiclostridium5 id.11355)	NA	public	2021	Kurilshikov A	NA	NA	33462485	European	NA	14306	HG19/GRCh37	NA	NA	NA	NA	NA	1	5653350	0	NA
ebi-a-GCST90016969	Gut microbiota abundance (genus Barnesiella id.944)	NA	public	2021	Kurilshikov A	NA	NA	33462485	European	NA	14306	HG19/GRCh37	NA	NA	NA	NA	NA	1	5561375	0	NA
ebi-a-GCST90016916	Gut microbiota abundance (class Erysipelotrichia id.2147)	NA	public	2021	Kurilshikov A	NA	NA	33462485	European	NA	14306	HG19/GRCh37	NA	NA	NA	NA	NA	1	5720820	0	NA
ebi-a-GCST90016974	Gut microbiota abundance (genus Butyricimonas id.945)	NA	public	2021	Kurilshikov A	NA	NA	33462485	European	NA	14306	HG19/GRCh37	NA	NA	NA	NA	NA	1	5487648	0	NA
ebi-a-GCST90017033	Gut microbiota abundance (genus Methanobrevibacter id.123)	NA	public	2021	Kurilshikov A	NA	NA	33462485	European	NA	14306	HG19/GRCh37	NA	NA	NA	NA	NA	1	5092705	0	NA
ebi-a-GCST90017060	Gut microbiota abundance (genus Ruminococcaceae UCG013 id.11370)	NA	public	2021	Kurilshikov A	NA	NA	33462485	European	NA	14306	HG19/GRCh37	NA	NA	NA	NA	NA	1	5642029	0	NA
ebi-a-GCST90017008	Gut microbiota abundance (genus Family XIII AD3011 group id.11293)	NA	public	2021	Kurilshikov A	NA	NA	33462485	European	NA	14306	HG19/GRCh37	NA	NA	NA	NA	NA	1	5577002	0	NA
ebi-a-GCST90017107	Gut microbiota abundance (order Selenomonadales id.2165)	NA	public	2021	Kurilshikov A	NA	NA	33462485	European	NA	14306	HG19/GRCh37	NA	NA	NA	NA	NA	1	5721008	0	NA
ebi-a-GCST90016933	Gut microbiota abundance (family Coriobacteriaceae id.811)	NA	public	2021	Kurilshikov A	NA	NA	33462485	European	NA	14306	HG19/GRCh37	NA	NA	NA	NA	NA	1	5698092	0	NA
ebi-a-GCST90017005	Gut microbiota abundance (genus Eubacterium ventriosum group id.11341)	NA	public	2021	Kurilshikov A	NA	NA	33462485	European	NA	14306	HG19/GRCh37	NA	NA	NA	NA	NA	1	5603754	0	NA
ebi-a-GCST90017061	Gut microbiota abundance (genus Ruminococcaceae UCG014 id.11371)	NA	public	2021	Kurilshikov A	NA	NA	33462485	European	NA	14306	HG19/GRCh37	NA	NA	NA	NA	NA	1	5582406	0	NA
ebi-a-GCST90017076	Gut microbiota abundance (unknown genus id.1000000073)	NA	public	2021	Kurilshikov A	NA	NA	33462485	European	NA	14306	HG19/GRCh37	NA	NA	NA	NA	NA	1	5497800	0	NA
ebi-a-GCST90017091	Gut microbiota abundance (order Bacillales id.1674)	NA	public	2021	Kurilshikov A	NA	NA	33462485	European	NA	14306	HG19/GRCh37	NA	NA	NA	NA	NA	1	4738158	0	NA
ebi-a-GCST90016926	Gut microbiota abundance (family Alcaligenaceae id.2875)	NA	public	2021	Kurilshikov A	NA	NA	33462485	European	NA	14306	HG19/GRCh37	NA	NA	NA	NA	NA	1	5696994	0	NA
ebi-a-GCST90016973	Gut microbiota abundance (genus Butyricicoccus id.2055)	NA	public	2021	Kurilshikov A	NA	NA	33462485	European	NA	14306	HG19/GRCh37	NA	NA	NA	NA	NA	1	5648432	0	NA
ebi-a-GCST90016941	Gut microbiota abundance (family Lactobacillaceae id.1836)	NA	public	2021	Kurilshikov A	NA	NA	33462485	European	NA	14306	HG19/GRCh37	NA	NA	NA	NA	NA	1	5401891	0	NA
ebi-a-GCST90016964	Gut microbiota abundance (genus Alloprevotella id.961)	NA	public	2021	Kurilshikov A	NA	NA	33462485	European	NA	14306	HG19/GRCh37	NA	NA	NA	NA	NA	1	3047413	0	NA
ebi-a-GCST90017059	Gut microbiota abundance (genus Ruminococcaceae UCG011 id.11368)	NA	public	2021	Kurilshikov A	NA	NA	33462485	European	NA	14306	HG19/GRCh37	NA	NA	NA	NA	NA	1	5176480	0	NA
ebi-a-GCST90017009	Gut microbiota abundance (genus Family XIII UCG001 id.11294)	NA	public	2021	Kurilshikov A	NA	NA	33462485	European	NA	14306	HG19/GRCh37	NA	NA	NA	NA	NA	1	5521084	0	NA
ebi-a-GCST90017097	Gut microbiota abundance (order Desulfovibrionales id.3156)	NA	public	2021	Kurilshikov A	NA	NA	33462485	European	NA	14306	HG19/GRCh37	NA	NA	NA	NA	NA	1	5616504	0	NA
ebi-a-GCST90016963	Gut microbiota abundance (genus Allisonella id.2174)	NA	public	2021	Kurilshikov A	NA	NA	33462485	European	NA	14306	HG19/GRCh37	NA	NA	NA	NA	NA	1	4116508	0	NA
ebi-a-GCST90017084	Gut microbiota abundance (unknown genus id.2071)	NA	public	2021	Kurilshikov A	NA	NA	33462485	European	NA	14306	HG19/GRCh37	NA	NA	NA	NA	NA	1	5546384	0	NA
ebi-a-GCST90017007	Gut microbiota abundance (genus Faecalibacterium id.2057)	NA	public	2021	Kurilshikov A	NA	NA	33462485	European	NA	14306	HG19/GRCh37	NA	NA	NA	NA	NA	1	5720140	0	NA
ebi-a-GCST90016953	Gut microbiota abundance (unknown family id.1000001214)	NA	public	2021	Kurilshikov A	NA	NA	33462485	European	NA	14306	HG19/GRCh37	NA	NA	NA	NA	NA	1	5355169	0	NA
ebi-a-GCST90017073	Gut microbiota abundance (genus Terrisporobacter id.11348)	NA	public	2021	Kurilshikov A	NA	NA	33462485	European	NA	14306	HG19/GRCh37	NA	NA	NA	NA	NA	1	5391104	0	NA
ebi-a-GCST90017106	Gut microbiota abundance (order Rhodospirillales id.2667)	NA	public	2021	Kurilshikov A	NA	NA	33462485	European	NA	14306	HG19/GRCh37	NA	NA	NA	NA	NA	1	5447392	0	NA
ebi-a-GCST90017035	Gut microbiota abundance (genus Olsenella id.822)	NA	public	2021	Kurilshikov A	NA	NA	33462485	European	NA	14306	HG19/GRCh37	NA	NA	NA	NA	NA	1	5215565	0	NA
ebi-a-GCST90017112	Gut microbiota abundance (phylum Cyanobacteria id.1500)	NA	public	2021	Kurilshikov A	NA	NA	33462485	European	NA	14306	HG19/GRCh37	NA	NA	NA	NA	NA	1	5403633	0	NA
ebi-a-GCST90016951	Gut microbiota abundance (family Ruminococcaceae id.2050)	NA	public	2021	Kurilshikov A	NA	NA	33462485	European	NA	14306	HG19/GRCh37	NA	NA	NA	NA	NA	1	5729189	0	NA
ebi-a-GCST90016937	Gut microbiota abundance (family Erysipelotrichaceae id.2149)	NA	public	2021	Kurilshikov A	NA	NA	33462485	European	NA	14306	HG19/GRCh37	NA	NA	NA	NA	NA	1	5720820	0	NA
ebi-a-GCST90016970	Gut microbiota abundance (genus Bifidobacterium id.436)	NA	public	2021	Kurilshikov A	NA	NA	33462485	European	NA	14306	HG19/GRCh37	NA	NA	NA	NA	NA	1	5666549	0	NA
ebi-a-GCST90017105	Gut microbiota abundance (order Pasteurellales id.3688)	NA	public	2021	Kurilshikov A	NA	NA	33462485	European	NA	14306	HG19/GRCh37	NA	NA	NA	NA	NA	1	5491834	0	NA
ebi-a-GCST90016939	Gut microbiota abundance (family Family XIII id.1957)	NA	public	2021	Kurilshikov A	NA	NA	33462485	European	NA	14306	HG19/GRCh37	NA	NA	NA	NA	NA	1	5620554	0	NA
ebi-a-GCST90016932	Gut microbiota abundance (family Clostridiales vadin BB60 group id.11286)	NA	public	2021	Kurilshikov A	NA	NA	33462485	European	NA	14306	HG19/GRCh37	NA	NA	NA	NA	NA	1	5497800	0	NA
ebi-a-GCST90016972	Gut microbiota abundance (genus Blautia id.1992)	NA	public	2021	Kurilshikov A	NA	NA	33462485	European	NA	14306	HG19/GRCh37	NA	NA	NA	NA	NA	1	335714	0	NA
ebi-a-GCST90016998	Gut microbiota abundance (genus Eubacterium eligens group id.14372)	NA	public	2021	Kurilshikov A	NA	NA	33462485	European	NA	14306	HG19/GRCh37	NA	NA	NA	NA	NA	1	5631614	0	NA
ebi-a-GCST90017098	Gut microbiota abundance (order Enterobacteriales id.3468)	NA	public	2021	Kurilshikov A	NA	NA	33462485	European	NA	14306	HG19/GRCh37	NA	NA	NA	NA	NA	1	5598485	0	NA
ebi-a-GCST90017090	Gut microbiota abundance (order Actinomycetales id.420)	NA	public	2021	Kurilshikov A	NA	NA	33462485	European	NA	14306	HG19/GRCh37	NA	NA	NA	NA	NA	1	5424038	0	NA
ebi-a-GCST90016911	Gut microbiota abundance (class Bacteroidia id.912)	NA	public	2021	Kurilshikov A	NA	NA	33462485	European	NA	14306	HG19/GRCh37	NA	NA	NA	NA	NA	1	5729267	0	NA
ebi-a-GCST90017041	Gut microbiota abundance (genus Parasutterella id.2892)	NA	public	2021	Kurilshikov A	NA	NA	33462485	European	NA	14306	HG19/GRCh37	NA	NA	NA	NA	NA	1	5512811	0	NA
ebi-a-GCST90017071	Gut microbiota abundance (genus Subdoligranulum id.2070)	NA	public	2021	Kurilshikov A	NA	NA	33462485	European	NA	14306	HG19/GRCh37	NA	NA	NA	NA	NA	1	5708796	0	NA
ebi-a-GCST90017096	Gut microbiota abundance (order Coriobacteriales id.810)	NA	public	2021	Kurilshikov A	NA	NA	33462485	European	NA	14306	HG19/GRCh37	NA	NA	NA	NA	NA	1	5698092	0	NA
ebi-a-GCST90017102	Gut microbiota abundance (order Methanobacteriales id.120)	NA	public	2021	Kurilshikov A	NA	NA	33462485	European	NA	14306	HG19/GRCh37	NA	NA	NA	NA	NA	1	5118613	0	NA
ebi-a-GCST90016927	Gut microbiota abundance (family Bacteroidaceae id.917)	NA	public	2021	Kurilshikov A	NA	NA	33462485	European	NA	14306	HG19/GRCh37	NA	NA	NA	NA	NA	1	5729148	0	NA
ebi-a-GCST90016944	Gut microbiota abundance (family Pasteurellaceae id.3689)	NA	public	2021	Kurilshikov A	NA	NA	33462485	European	NA	14306	HG19/GRCh37	NA	NA	NA	NA	NA	1	5491834	0	NA
ebi-a-GCST90016923	Gut microbiota abundance (class Verrucomicrobiae id.4029)	NA	public	2021	Kurilshikov A	NA	NA	33462485	European	NA	14306	HG19/GRCh37	NA	NA	NA	NA	NA	1	5518011	0	NA
ebi-a-GCST90016993	Gut microbiota abundance (genus Erysipelatoclostridium id.11381)	NA	public	2021	Kurilshikov A	NA	NA	33462485	European	NA	14306	HG19/GRCh37	NA	NA	NA	NA	NA	1	5478224	0	NA
ebi-a-GCST90016967	Gut microbiota abundance (genus Anaerotruncus id.2054)	NA	public	2021	Kurilshikov A	NA	NA	33462485	European	NA	14306	HG19/GRCh37	NA	NA	NA	NA	NA	1	5646976	0	NA
ebi-a-GCST90017078	Gut microbiota abundance (unknown genus id.1000005472)	NA	public	2021	Kurilshikov A	NA	NA	33462485	European	NA	14306	HG19/GRCh37	NA	NA	NA	NA	NA	1	5488779	0	NA
ebi-a-GCST90017017	Gut microbiota abundance (genus Hungatella id.11306)	NA	public	2021	Kurilshikov A	NA	NA	33462485	European	NA	14306	HG19/GRCh37	NA	NA	NA	NA	NA	1	5211608	0	NA
ebi-a-GCST90017051	Gut microbiota abundance (genus Ruminiclostridium9 id.11357)	NA	public	2021	Kurilshikov A	NA	NA	33462485	European	NA	14306	HG19/GRCh37	NA	NA	NA	NA	NA	1	5649657	0	NA
ebi-a-GCST90016942	Gut microbiota abundance (family Methanobacteriaceae id.121)	NA	public	2021	Kurilshikov A	NA	NA	33462485	European	NA	14306	HG19/GRCh37	NA	NA	NA	NA	NA	1	5118613	0	NA
ebi-a-GCST90017077	Gut microbiota abundance (unknown genus id.1000001215)	NA	public	2021	Kurilshikov A	NA	NA	33462485	European	NA	14306	HG19/GRCh37	NA	NA	NA	NA	NA	1	5355169	0	NA
ebi-a-GCST90016997	Gut microbiota abundance (genus Eubacterium coprostanoligenes group id.11375)	NA	public	2021	Kurilshikov A	NA	NA	33462485	European	NA	14306	HG19/GRCh37	NA	NA	NA	NA	NA	1	5699448	0	NA
ebi-a-GCST90016925	Gut microbiota abundance (family Actinomycetaceae id.421)	NA	public	2021	Kurilshikov A	NA	NA	33462485	European	NA	14306	HG19/GRCh37	NA	NA	NA	NA	NA	1	5424030	0	NA
ebi-a-GCST90016950	Gut microbiota abundance (family Rikenellaceae id.967)	NA	public	2021	Kurilshikov A	NA	NA	33462485	European	NA	14306	HG19/GRCh37	NA	NA	NA	NA	NA	1	5665279	0	NA
ebi-a-GCST90016976	Gut microbiota abundance (genus Candidatus Soleaferrea id.11350)	NA	public	2021	Kurilshikov A	NA	NA	33462485	European	NA	14306	HG19/GRCh37	NA	NA	NA	NA	NA	1	5372145	0	NA
ebi-a-GCST90017072	Gut microbiota abundance (genus Sutterella id.2896)	NA	public	2021	Kurilshikov A	NA	NA	33462485	European	NA	14306	HG19/GRCh37	NA	NA	NA	NA	NA	1	5586151	0	NA
ebi-a-GCST90017014	Gut microbiota abundance (genus Holdemanella id.11393)	NA	public	2021	Kurilshikov A	NA	NA	33462485	European	NA	14306	HG19/GRCh37	NA	NA	NA	NA	NA	1	5421763	0	NA
ebi-a-GCST90017010	Gut microbiota abundance (genus Flavonifractor id.2059)	NA	public	2021	Kurilshikov A	NA	NA	33462485	European	NA	14306	HG19/GRCh37	NA	NA	NA	NA	NA	1	5510045	0	NA
ebi-a-GCST90017080	Gut microbiota abundance (unknown genus id.1000006162)	NA	public	2021	Kurilshikov A	NA	NA	33462485	European	NA	14306	HG19/GRCh37	NA	NA	NA	NA	NA	1	5316331	0	NA
ebi-a-GCST90017004	Gut microbiota abundance (genus Eubacterium ruminantium group id.11340)	NA	public	2021	Kurilshikov A	NA	NA	33462485	European	NA	14306	HG19/GRCh37	NA	NA	NA	NA	NA	1	5427661	0	NA
ebi-a-GCST90017040	Gut microbiota abundance (genus Paraprevotella id.962)	NA	public	2021	Kurilshikov A	NA	NA	33462485	European	NA	14306	HG19/GRCh37	NA	NA	NA	NA	NA	1	5407469	0	NA
ebi-a-GCST90017016	Gut microbiota abundance (genus Howardella id.2000)	NA	public	2021	Kurilshikov A	NA	NA	33462485	European	NA	14306	HG19/GRCh37	NA	NA	NA	NA	NA	1	5174541	0	NA
ebi-a-GCST90017067	Gut microbiota abundance (genus Sellimonas id.14369)	NA	public	2021	Kurilshikov A	NA	NA	33462485	European	NA	14306	HG19/GRCh37	NA	NA	NA	NA	NA	1	4950440	0	NA
ebi-a-GCST90016917	Gut microbiota abundance (class Gammaproteobacteria id.3303)	NA	public	2021	Kurilshikov A	NA	NA	33462485	European	NA	14306	HG19/GRCh37	NA	NA	NA	NA	NA	1	5689849	0	NA
ebi-a-GCST90016989	Gut microbiota abundance (genus Dorea id.1997)	NA	public	2021	Kurilshikov A	NA	NA	33462485	European	NA	14306	HG19/GRCh37	NA	NA	NA	NA	NA	1	5702812	0	NA
ebi-a-GCST90016962	Gut microbiota abundance (genus Alistipes id.968)	NA	public	2021	Kurilshikov A	NA	NA	33462485	European	NA	14306	HG19/GRCh37	NA	NA	NA	NA	NA	1	5662599	0	NA
ebi-a-GCST90016920	Gut microbiota abundance (class Methanobacteria id.119)	NA	public	2021	Kurilshikov A	NA	NA	33462485	European	NA	14306	HG19/GRCh37	NA	NA	NA	NA	NA	1	5118613	0	NA
ebi-a-GCST90016982	Gut microbiota abundance (genus Coprobacter id.949)	NA	public	2021	Kurilshikov A	NA	NA	33462485	European	NA	14306	HG19/GRCh37	NA	NA	NA	NA	NA	1	5394658	0	NA
finn-b-L12_PSORI_GUTTATE	Guttate psoriasis	165	public	2021	NA	NA	Males and Females	NA	European	NA	NA	HG19/GRCh37	212242	Binary	NA	NA	L12_PSORI_GUTTATE	1	16380456	0	NA
ebi-a-GCST90017045	Gut microbiota abundance (genus Prevotella9 id.11183)	NA	public	2021	Kurilshikov A	NA	NA	33462485	European	NA	14306	HG19/GRCh37	NA	NA	NA	NA	NA	1	5535200	0	NA
ebi-a-GCST90017053	Gut microbiota abundance (genus Ruminococcaceae UCG002 id.11360)	NA	public	2021	Kurilshikov A	NA	NA	33462485	European	NA	14306	HG19/GRCh37	NA	NA	NA	NA	NA	1	5694947	0	NA
ebi-a-GCST90016912	Gut microbiota abundance (class Betaproteobacteria id.2867)	NA	public	2021	Kurilshikov A	NA	NA	33462485	European	NA	14306	HG19/GRCh37	NA	NA	NA	NA	NA	1	5707741	0	NA
ebi-a-GCST90017069	Gut microbiota abundance (genus Slackia id.825)	NA	public	2021	Kurilshikov A	NA	NA	33462485	European	NA	14306	HG19/GRCh37	NA	NA	NA	NA	NA	1	5369110	0	NA
ebi-a-GCST90016985	Gut microbiota abundance (genus Coprococcus3 id.11303)	NA	public	2021	Kurilshikov A	NA	NA	33462485	European	NA	14306	HG19/GRCh37	NA	NA	NA	NA	NA	1	5637737	0	NA
ebi-a-GCST90017110	Gut microbiota abundance (phylum Actinobacteria id.400)	NA	public	2021	Kurilshikov A	NA	NA	33462485	European	NA	14306	HG19/GRCh37	NA	NA	NA	NA	NA	1	5706452	0	NA
ebi-a-GCST90016996	Gut microbiota abundance (genus Eubacterium brachy group id.11296)	NA	public	2021	Kurilshikov A	NA	NA	33462485	European	NA	14306	HG19/GRCh37	NA	NA	NA	NA	NA	1	5221253	0	NA
ebi-a-GCST90017086	Gut microbiota abundance (unknown genus id.826)	NA	public	2021	Kurilshikov A	NA	NA	33462485	European	NA	14306	HG19/GRCh37	NA	NA	NA	NA	NA	1	5529970	0	NA
ebi-a-GCST90017029	Gut microbiota abundance (genus Lachnospira id.2004)	NA	public	2021	Kurilshikov A	NA	NA	33462485	European	NA	14306	HG19/GRCh37	NA	NA	NA	NA	NA	1	462269	0	NA
ebi-a-GCST90017043	Gut microbiota abundance (genus Phascolarctobacterium id.2168)	NA	public	2021	Kurilshikov A	NA	NA	33462485	European	NA	14306	HG19/GRCh37	NA	NA	NA	NA	NA	1	5509695	0	NA
ebi-a-GCST90016971	Gut microbiota abundance (genus Bilophila id.3170)	NA	public	2021	Kurilshikov A	NA	NA	33462485	European	NA	14306	HG19/GRCh37	NA	NA	NA	NA	NA	1	5552365	0	NA
ebi-a-GCST90016952	Gut microbiota abundance (family Streptococcaceae id.1850)	NA	public	2021	Kurilshikov A	NA	NA	33462485	European	NA	14306	HG19/GRCh37	NA	NA	NA	NA	NA	1	5648128	0	NA
ebi-a-GCST90017109	Gut microbiota abundance (order Victivallales id.2254)	NA	public	2021	Kurilshikov A	NA	NA	33462485	European	NA	14306	HG19/GRCh37	NA	NA	NA	NA	NA	1	5282234	0	NA
ebi-a-GCST90017066	Gut microbiota abundance (genus Ruminococcus torques group id.14377)	NA	public	2021	Kurilshikov A	NA	NA	33462485	European	NA	14306	HG19/GRCh37	NA	NA	NA	NA	NA	1	5709224	0	NA
ebi-a-GCST90016995	Gut microbiota abundance (genus Escherichia Shigella id.3504)	NA	public	2021	Kurilshikov A	NA	NA	33462485	European	NA	14306	HG19/GRCh37	NA	NA	NA	NA	NA	1	5537082	0	NA
ebi-a-GCST90017026	Gut microbiota abundance (genus Lachnospiraceae UCG004 id.11324)	NA	public	2021	Kurilshikov A	NA	NA	33462485	European	NA	14306	HG19/GRCh37	NA	NA	NA	NA	NA	1	5633244	0	NA
ebi-a-GCST90017046	Gut microbiota abundance (genus Rikenellaceae RC9 gut group id.11191)	NA	public	2021	Kurilshikov A	NA	NA	33462485	European	NA	14306	HG19/GRCh37	NA	NA	NA	NA	NA	1	4945903	0	NA
ebi-a-GCST90017028	Gut microbiota abundance (genus Lachnospiraceae UCG010 id.11330)	NA	public	2021	Kurilshikov A	NA	NA	33462485	European	NA	14306	HG19/GRCh37	NA	NA	NA	NA	NA	1	5565113	0	NA
ebi-a-GCST90017036	Gut microbiota abundance (genus Oscillibacter id.2063)	NA	public	2021	Kurilshikov A	NA	NA	33462485	European	NA	14306	HG19/GRCh37	NA	NA	NA	NA	NA	1	5450090	0	NA
ebi-a-GCST90017092	Gut microbiota abundance (order Bacteroidales id.913)	NA	public	2021	Kurilshikov A	NA	NA	33462485	European	NA	14306	HG19/GRCh37	NA	NA	NA	NA	NA	1	5729267	0	NA
ebi-a-GCST90016930	Gut microbiota abundance (family Christensenellaceae id.1866)	NA	public	2021	Kurilshikov A	NA	NA	33462485	European	NA	14306	HG19/GRCh37	NA	NA	NA	NA	NA	1	1515865	0	NA
ebi-a-GCST90016914	Gut microbiota abundance (class Coriobacteriia id.809)	NA	public	2021	Kurilshikov A	NA	NA	33462485	European	NA	14306	HG19/GRCh37	NA	NA	NA	NA	NA	1	5698092	0	NA
