# Supplementary material for: Causal effect of gut microbiota on DNA methylation phenotypic age acceleration: a two-sample Mendelian randomization study
Source: Sci Rep. 2023 Nov 1;13:18830. doi: 10.1038/s41598-023-46308-4 (PMC10620208; doi:10.1038/s41598-023-46308-4)
Supplement: Supplementary file 2 — Supplementary Information 2. [file 41598_2023_46308_MOESM2_ESM.xlsx]

## Sheet: Sheet1
SNP	sd	R2	F	P value.exposure	P value.outcome
rs240104	1.51721	0.00157955	22.6297	1.51604e-06	0.9846
rs2442778	3.0924	0.00141521	20.2718	9.02693e-06	0.8392
rs76779974	2.05578	0.00141895	20.3256	5.63093e-06	0.107
rs80046645	6.72189	0.00144672	20.7239	4.65693e-06	0.7067
rs1397793	1.34494	0.00137406	19.6816	9.77372e-06	0.9572
rs62448869	1.30351	0.0013887	19.8915	7.87281e-06	0.9564
rs13307134	1.51023	0.00140126	20.0717	7.79938e-06	0.833
rs3025411	2.5054	0.00136598	19.5657	8.26913e-06	0.4933
rs11250875	1.56613	0.0015026	21.5256	4.82848e-06	0.707499
rs719099	1.86367	0.00174171	24.9568	5.43313e-07	0.0913293
rs1816223	1.54301	0.00144173	20.6523	4.84117e-06	0.2955
rs8010111	2.74244	0.00141912	20.3279	6.8962e-06	0.2614
rs11073596	1.36758	0.00139012	19.9119	8.14442e-06	0.2822
rs34739816	2.48385	0.00150739	21.5943	3.88356e-06	0.9854
rs11656361	2.09947	0.00135399	19.3938	8.0201e-06	0.8533
rs12974142	2.11951	0.00138681	19.8645	8.51236e-06	0.8403
rs67561917	1.84331	0.00149987	21.4864	5.39126e-06	0.3398
rs12404135	2.06222	0.0014613	20.933	8.89488e-06	0.8114
rs6706173	1.75096	0.00179528	25.7259	1.99494e-07	0.0399402
rs75101789	1.94964	0.00139641	20.0022	8.7878e-06	0.3553
rs9494710	1.44634	0.00144245	20.6625	4.54611e-06	0.0739707
rs6469506	1.39143	0.00151201	21.6605	3.2898e-06	0.8104
rs11181912	1.42089	0.00165884	23.7675	9.94764e-07	0.6615
rs9973122	1.94477	0.00144836	20.7474	6.77002e-06	0.0753408
rs79795896	4.20269	0.00143326	20.5307	7.9241e-06	0.8747
rs12567789	2.10429	0.0012034	17.2341	1.22417e-05	0.69
rs61806997	1.62543	0.00110371	15.8049	8.39963e-05	0.7949
rs75325512	5.07585	0.00124249	17.7946	2.7663e-05	0.2138
rs11166257	1.81493	0.00118815	17.0155	6.71877e-05	0.8846
rs10158360	1.33573	0.00106325	15.2249	9.56886e-05	0.4299
rs1361104	1.57765	0.00113184	16.2082	5.58367e-05	0.3496
rs12036886	1.41343	0.00111595	15.9804	5.52752e-05	0.4393
rs12046884	2.08282	0.00104127	14.9098	9.87279e-05	0.0214699
rs62190261	2.53442	0.00129498	18.5474	1.73488e-05	0.1474
rs4953394	1.30613	0.0013512	19.3537	1.07957e-05	0.744699
rs17612835	1.7292	0.0011215	16.0599	5.37663e-05	0.8807
rs13411045	1.94756	0.00121856	17.4515	2.87045e-05	0.0126999
rs73191479	2.15331	0.00111021	15.8981	9.33727e-05	0.9188
rs10754972	1.38875	0.00110829	15.8705	7.38312e-05	0.7509
rs6550240	2.17486	0.00114912	16.4559	5.84306e-05	0.0832492
rs4243434	1.51442	0.00114137	16.3449	5.59887e-05	0.5078
rs4687132	1.40564	0.00109101	15.6228	6.51944e-05	0.03094
rs2399304	1.77595	0.00120869	17.31	3.57248e-05	0.5069
rs78155913	2.77217	0.00116915	16.7431	3.07171e-05	0.4797
rs2686326	1.36074	0.00121165	17.3525	3.76478e-05	0.4215
rs71314086	2.42145	0.00108002	15.4653	5.68905e-05	0.0996598
rs7697240	3.27106	0.00114182	16.3512	4.3444e-05	0.1479
rs143762454	4.27961	0.00128911	18.4632	1.33263e-05	0.3267
rs994813	1.30409	0.0011191	16.0255	6.2559e-05	0.8276
rs13132953	1.32345	0.00129622	18.5653	1.66495e-05	0.1097
rs10461257	1.44005	0.00122587	17.5563	3.00836e-05	0.9509
rs11725156	1.31517	0.00133598	19.1355	1.0931e-05	0.656401
rs4690582	1.33729	0.00111724	15.9989	5.67336e-05	0.8735
rs6846512	1.93395	0.00120711	17.2873	3.16155e-05	0.5642
rs10000182	3.37485	0.00105808	15.1508	3.05914e-05	0.0878901
rs240104	1.51721	0.00157955	22.6297	1.51604e-06	0.9846
rs2442778	3.0924	0.00141521	20.2718	9.02693e-06	0.8392
rs1397793	1.34494	0.00137406	19.6816	9.77372e-06	0.9572
rs80046645	6.72189	0.00144672	20.7239	4.65693e-06	0.7067
rs76779974	2.05578	0.00141895	20.3256	5.63093e-06	0.107
rs13307134	1.51023	0.00140126	20.0717	7.79938e-06	0.833
rs62448869	1.30351	0.0013887	19.8915	7.87281e-06	0.9564
rs3025411	2.5054	0.00136598	19.5657	8.26913e-06	0.4933
rs11250875	1.56613	0.0015026	21.5256	4.82848e-06	0.707499
rs719099	1.86367	0.00174171	24.9568	5.43313e-07	0.0913293
rs1816223	1.54301	0.00144173	20.6523	4.84117e-06	0.2955
rs8010111	2.74244	0.00141912	20.3279	6.8962e-06	0.2614
rs11073596	1.36758	0.00139012	19.9119	8.14442e-06	0.2822
rs34739816	2.48385	0.00150739	21.5943	3.88356e-06	0.9854
rs11656361	2.09947	0.00135399	19.3938	8.0201e-06	0.8533
rs12974142	2.11951	0.00138681	19.8645	8.51236e-06	0.8403
rs67561917	1.84331	0.00149987	21.4864	5.39126e-06	0.3398
rs12144792	1.68941	0.00145117	20.7877	5.82237e-06	0.5309
rs12992764	1.68811	0.00164033	23.5018	1.46157e-06	0.8992
rs12634826	1.80525	0.0016772	24.031	1.01109e-06	0.8605
rs75430375	3.79752	0.00151558	21.7118	3.40847e-06	0.4741
rs4990837	2.22314	0.00167438	23.9904	1.74193e-06	0.9926
rs35703006	1.96581	0.00170627	24.4482	4.94778e-07	0.8869
rs117452796	6.57327	0.00153818	22.0361	3.15297e-06	0.0249098
rs150600492	3.46572	0.00153265	21.9566	2.31308e-06	0.1491
rs75898026	2.07568	0.00156519	22.4236	2.02209e-06	0.6469
rs345219	1.34703	0.00136166	19.5037	8.80055e-06	0.516901
rs1899291	1.79752	0.00150243	21.5231	4.56688e-06	0.0581206
rs73729431	3.58803	0.00146555	20.994	3.16738e-06	0.8644
rs12216169	2.3166	0.00144675	20.7243	5.33126e-06	0.4637
rs3005511	1.3498	0.00146017	20.9168	5.28701e-06	0.542199
rs12537781	1.49776	0.00137357	19.6746	9.15145e-06	0.6457
rs62503162	2.32492	0.00175259	25.1131	7.46603e-07	0.6074
rs13279148	1.80462	0.0015689	22.4769	2.25284e-06	0.4929
rs62583469	1.70114	0.00138784	19.8793	5.77511e-06	0.751
rs3752849	4.3786	0.00139847	20.0318	7.68051e-06	0.025
rs11150408	1.30448	0.00139917	20.0418	7.05781e-06	0.2272
rs4793307	1.46486	0.00153418	21.9786	4.00691e-06	0.4562
rs12191680	2.39602	0.0019737	28.2876	1.46913e-07	0.8133
rs9328464	1.77975	0.00164823	23.6151	1.42269e-06	0.9728
rs9382510	2.06501	0.00204712	29.342	7.12049e-08	0.4121
rs56310940	2.95493	0.00134395	19.2498	7.23236e-06	0.9133
rs10781340	2.43068	0.00152194	21.8031	4.32265e-06	0.3307
rs78909003	6.02732	0.00166672	23.8805	1.66744e-06	0.7723
rs76022354	6.04622	0.00163467	23.4206	1.83033e-06	0.726501
rs10840326	1.81161	0.00139634	20.0012	7.36529e-06	0.6831
rs35509	3.2148	0.00158917	22.7676	2.00951e-06	0.1545
rs12876183	1.99876	0.00140322	20.0998	9.62498e-06	0.9746
rs9574096	1.85663	0.00157081	22.5042	2.18022e-06	0.306
rs111582866	3.11171	0.00159245	22.8148	1.27347e-06	0.424
rs9895850	4.98471	0.00149641	21.4368	2.14062e-06	0.2795
rs4822728	1.81072	0.00151753	21.7398	3.47848e-06	0.1037
rs78848836	3.10685	0.00146189	20.9415	3.38174e-06	0.342
rs12131224	3.09904	0.00142582	20.4241	7.39861e-06	0.1155
rs2050911	1.84117	0.00166329	23.8314	1.10647e-06	0.7228
rs79476906	2.35637	0.00136426	19.5411	8.27428e-06	0.8873
rs437876	1.73154	0.00204948	29.376	7.16556e-08	0.4356
rs985416	2.17455	0.00198716	28.4809	1.45589e-07	0.31
rs9403580	2.74831	0.00153641	22.0106	3.46785e-06	0.0761395
rs62496417	1.98167	0.00142484	20.41	5.87503e-06	0.8981
rs7341608	2.12481	0.00136239	19.5142	9.48135e-06	0.9671
rs573933	2.77904	0.00150537	21.5653	3.10506e-06	0.4336
rs10815577	1.71865	0.00158029	22.6402	1.71502e-06	0.4037
rs2371284	2.03485	0.00140015	20.0559	7.55962e-06	0.8066
rs4981345	1.79209	0.00144626	20.7172	6.08597e-06	0.3531
rs74034332	4.57663	0.00134659	19.2876	3.3335e-06	0.6048
rs7213933	2.19839	0.00137696	19.7231	9.01675e-06	0.8847
rs8104225	2.36423	0.00142197	20.3688	8.04211e-06	0.613501
rs10801803	2.90748	0.00161775	23.1777	1.4003e-06	0.5907
rs62277846	2.5395	0.00162011	23.2116	1.58891e-06	0.0486004
rs13024781	2.01953	0.00156216	22.38	2.29166e-06	0.4508
rs9873555	2.79244	0.00187935	26.9328	2.4134e-07	0.8156
rs67078837	2.04162	0.00171376	24.5558	7.68192e-07	0.2078
rs57091572	2.82036	0.00153131	21.9374	2.85825e-06	0.1056
rs57254474	2.38073	0.00138487	19.8366	6.92054e-06	0.3959
rs10793103	2.16824	0.00201556	28.8888	9.34932e-08	0.1859
rs10741777	2.32985	0.00174431	24.9942	7.68652e-07	0.6239
rs61944774	4.71012	0.00145589	20.8554	6.34118e-06	0.0964806
rs75356640	3.62564	0.00141608	20.2843	9.83196e-06	0.8412
rs955844	2.73147	0.00168062	24.0801	1.80992e-06	0.2046
rs16861661	4.56279	0.00160879	23.0492	1.27809e-06	0.168
rs11674854	2.11112	0.00162893	23.3383	1.59199e-06	0.3434
rs12693845	2.12219	0.00143861	20.6075	8.96314e-06	0.4386
rs1530559	2.13149	0.00142098	20.3547	4.93106e-06	0.6629
rs77478751	5.69044	0.00149113	21.361	7.32706e-06	0.00554102
rs62314653	4.71954	0.00157931	22.6261	2.24383e-06	0.2295
rs75127669	3.71279	0.00141566	20.2783	6.83439e-06	0.7504
rs768253	2.05475	0.00148352	21.2518	4.24766e-06	0.5876
rs7399658	2.65389	0.0016272	23.3135	3.12097e-06	0.6305
rs328312	2.02664	0.00161516	23.1407	1.40618e-06	0.630199
rs921925	2.43078	0.00163983	23.4947	9.71673e-07	0.1371
rs6092149	2.05115	0.0015242	21.8354	3.29041e-06	0.1939
rs9887954	2.97839	0.00148493	21.2721	4.80806e-06	0.5139
rs17032291	4.40457	0.00148032	21.2059	6.60998e-06	0.0790096
rs4270579	3.24186	0.00132378	18.9604	5.45645e-06	0.0910899
rs12501673	3.13675	0.00137522	19.6983	6.28985e-06	0.0278798
rs17582787	4.06575	0.00150315	21.5335	3.55378e-06	0.2088
rs7712231	4.1918	0.00138831	19.886	7.9704e-06	0.9548
rs80309088	4.58603	0.0014385	20.6059	4.55638e-06	0.1298
rs4717843	3.11635	0.00146543	20.9922	4.71726e-06	0.2394
rs2900503	3.90724	0.00194175	27.8289	1.55282e-07	0.4726
rs2998141	3.50538	0.00151084	21.6438	4.42374e-06	0.634
rs7113155	2.96385	0.00148842	21.3222	5.26478e-06	0.683299
rs7193937	3.31804	0.00139832	20.0295	6.18771e-06	0.7971
rs2074881	3.87421	0.00134626	19.2828	9.44778e-06	0.8774
rs2801960	1.37682	0.00142995	20.4833	6.20869e-06	0.1846
rs73002572	4.95269	0.00134208	19.2229	8.82226e-06	0.5947
rs4955951	1.98341	0.0012935	18.5262	9.9552e-06	0.766399
rs113753996	2.08671	0.00154462	22.1284	3.98896e-06	0.710699
rs1492620	2.15381	0.00148486	21.271	3.52574e-06	0.8697
rs2791343	1.35598	0.00145274	20.8103	5.53962e-06	0.2068
rs10827477	1.37744	0.00157696	22.5924	2.1918e-06	0.6084
rs2482038	1.30106	0.0015889	22.7638	1.70314e-06	0.2145
rs2286384	1.28557	0.00162625	23.2998	1.43857e-06	0.2951
rs1223978	1.2948	0.0013965	20.0035	8.16188e-06	0.9596
rs8053158	1.90357	0.00151136	21.6512	5.89807e-06	0.6997
rs6121460	2.38266	0.00153107	21.9339	2.64107e-06	0.05851
rs79968837	2.31449	0.00168325	24.1178	1.14623e-06	0.7999
rs243585	1.44746	0.00163623	23.4429	1.32681e-06	0.3935
rs2833828	1.30016	0.00141633	20.2879	6.81648e-06	0.111
rs13154778	1.54923	0.00132076	18.9171	7.15748e-06	0.0193299
rs1475330	1.41376	0.00136941	19.6149	8.1343e-06	0.7307
rs73130967	2.01257	0.00146328	20.9615	3.7074e-06	0.2778
rs77034621	4.01736	0.00142132	20.3594	6.06876e-06	0.5536
rs10967781	1.35542	0.00140288	20.095	8.36874e-06	0.3549
rs10904297	4.66245	0.00129382	18.5308	2.68714e-06	0.1119
rs4073731	1.70107	0.00146691	21.0135	4.05247e-06	0.215
rs773123	2.07952	0.00156788	22.4621	1.58957e-06	0.619599
rs12434631	1.83479	0.0016549	23.711	2.77249e-06	0.2978
rs1972694	1.64246	0.00139615	19.9984	8.92833e-06	0.6765
rs8080469	1.28023	0.00146732	21.0194	3.49526e-06	0.8968
rs35866622	1.30876	0.00218237	31.285	2.21335e-08	0.1936
rs8141465	1.28509	0.0013979	20.0235	9.64828e-06	0.0357396
rs7561370	3.42427	0.00146922	21.0466	1.51604e-06	0.8119
rs17706273	3.28572	0.00182198	26.1092	5.87814e-07	0.0199301
rs6920448	3.65337	0.00148924	21.3338	4.15375e-06	0.5956
rs1232220	3.80687	0.00142639	20.4322	7.90788e-06	0.4422
rs17809157	4.02344	0.0016553	23.7166	1.54135e-06	0.1412
rs7019909	3.60768	0.00159433	22.8417	1.76121e-06	0.452101
rs112102233	5.71216	0.00143266	20.5221	6.17675e-06	0.1295
rs10898797	3.28542	0.00138579	19.8499	8.85442e-06	0.3585
rs191093	4.22581	0.00141405	20.2552	6.76394e-06	0.02954
rs7333521	5.41968	0.00145956	20.908	4.87607e-06	0.8655
rs75091807	4.58132	0.00162763	23.3196	1.70675e-06	0.609399
rs4904512	2.99385	0.00152907	21.9053	3.09272e-06	0.7683
rs55799124	2.85389	0.00160311	22.9677	1.33549e-06	0.9106
rs67476743	2.65625	0.00246988	35.4166	3.7405e-09	0.1046
rs240104	1.51721	0.00157955	22.6297	1.51604e-06	0.9846
rs2442778	3.0924	0.00141521	20.2718	9.02693e-06	0.8392
rs1397793	1.34494	0.00137406	19.6816	9.77372e-06	0.9572
rs80046645	6.72189	0.00144672	20.7239	4.65693e-06	0.7067
rs76779974	2.05578	0.00141895	20.3256	5.63093e-06	0.107
rs62448869	1.30351	0.0013887	19.8915	7.87281e-06	0.9564
rs13307134	1.51023	0.00140126	20.0717	7.79938e-06	0.833
rs3025411	2.5054	0.00136598	19.5657	8.26913e-06	0.4933
rs11250875	1.56613	0.0015026	21.5256	4.82848e-06	0.707499
rs719099	1.86367	0.00174171	24.9568	5.43313e-07	0.0913293
rs1816223	1.54301	0.00144173	20.6523	4.84117e-06	0.2955
rs8010111	2.74244	0.00141912	20.3279	6.8962e-06	0.2614
rs11073596	1.36758	0.00139012	19.9119	8.14442e-06	0.2822
rs34739816	2.48385	0.00150739	21.5943	3.88356e-06	0.9854
rs11656361	2.09947	0.00135399	19.3938	8.0201e-06	0.8533
rs12974142	2.11951	0.00138681	19.8645	8.51236e-06	0.8403
rs67561917	1.84331	0.00149987	21.4864	5.39126e-06	0.3398
rs13421739	2.14864	0.00192658	27.611	1.94644e-06	0.9549
rs3792064	2.18322	0.00168676	24.1682	6.75492e-07	0.2979
rs7573799	1.84118	0.00143717	20.5869	8.05156e-06	0.7296
rs6814436	1.80421	0.00141954	20.334	6.80456e-06	0.1713
rs2332027	1.25376	0.00148	21.2013	4.04548e-06	0.8431
rs6815608	2.52216	0.00137484	19.6928	7.23852e-06	0.2589
rs2547978	1.25678	0.00137199	19.6519	8.56841e-06	0.8208
rs72738886	2.27731	0.00143957	20.6212	7.67892e-06	0.7939
rs12554342	1.39831	0.00141163	20.2205	6.80848e-06	0.8413
rs56199908	4.91002	0.00143616	20.5723	8.66662e-06	0.00578602
rs36111799	1.26101	0.00145129	20.7894	5.1744e-06	#N/A
rs4750583	1.64982	0.00139237	19.9442	5.78562e-06	0.132
rs72771021	3.68754	0.00146752	21.0222	5.12436e-06	0.4783
rs7975768	1.30643	0.00153816	22.0358	2.82481e-06	0.00744406
rs2273429	1.83075	0.00146885	21.0413	9.26232e-06	0.4395
rs2009919	1.27136	0.00177755	25.4714	4.94721e-07	0.2226
rs8085381	1.74889	0.00136817	19.5971	8.67261e-06	0.914
rs7247191	1.88291	0.00143218	20.5153	4.73097e-06	0.856
rs3852931	1.25588	0.00147154	21.08	4.52595e-06	0.0697895
rs992074	6.08815	0.0014689	21.042	8.51609e-06	0.568499
rs112334273	1.52398	0.00169253	24.251	9.26446e-07	0.02151
