# Supplementary material for: Causal effect of gut microbiota on DNA methylation phenotypic age acceleration: a two-sample Mendelian randomization study
Source: Sci Rep. 2023 Nov 1;13:18830. doi: 10.1038/s41598-023-46308-4 (PMC10620208; doi:10.1038/s41598-023-46308-4)
Supplement: Supplementary file 3 — Supplementary Information 3. [file 41598_2023_46308_MOESM3_ESM.xlsx]

## Sheet: Sheet1
id.exposure	id.outcome	outcome	exposure	method	nsnp	b	se	pval	lo_ci	up_ci	or	or_lci95	or_uci95	qvalue
ebi-a-GCST90016914	ebi-a-GCST90014292	DNA methylation PhenoAge acceleration || id:ebi-a-GCST90014292	|| id:ebi-a-GCST90016914	Inverse variance weighted	14	-0.432496	0.218267	0.0475353	-0.8603	-0.0046926	0.648887	0.423035	0.995318	0.996171
ebi-a-GCST90016914	ebi-a-GCST90014292	DNA methylation PhenoAge acceleration || id:ebi-a-GCST90014292	|| id:ebi-a-GCST90016914	MR Egger	14	-0.570237	0.880955	0.52963	-2.29691	1.15644	0.565392	0.100569	3.17858	0.996171
ebi-a-GCST90016914	ebi-a-GCST90014292	DNA methylation PhenoAge acceleration || id:ebi-a-GCST90014292	|| id:ebi-a-GCST90016914	Weighted median	14	-0.198447	0.282078	0.481732	-0.75132	0.354425	0.820003	0.471743	1.42536	0.996171
ebi-a-GCST90016917	ebi-a-GCST90014292	DNA methylation PhenoAge acceleration || id:ebi-a-GCST90014292	|| id:ebi-a-GCST90016917	Inverse variance weighted	6	-0.576394	0.288375	0.0456339	-1.14161	-0.0111785	0.561921	0.319305	0.988884	0.996171
ebi-a-GCST90016917	ebi-a-GCST90014292	DNA methylation PhenoAge acceleration || id:ebi-a-GCST90014292	|| id:ebi-a-GCST90016917	MR Egger	6	0.347753	0.933213	0.728321	-1.48134	2.17685	1.41588	0.227332	8.81848	0.996171
ebi-a-GCST90016917	ebi-a-GCST90014292	DNA methylation PhenoAge acceleration || id:ebi-a-GCST90014292	|| id:ebi-a-GCST90016917	Weighted median	6	-0.303746	0.385354	0.430565	-1.05904	0.451548	0.738049	0.346789	1.57074	0.996171
ebi-a-GCST90016930	ebi-a-GCST90014292	DNA methylation PhenoAge acceleration || id:ebi-a-GCST90014292	|| id:ebi-a-GCST90016930	Inverse variance weighted	27	0.370366	0.182533	0.0424543	0.0126018	0.72813	1.44826	1.01268	2.0712	0.996171
ebi-a-GCST90016930	ebi-a-GCST90014292	DNA methylation PhenoAge acceleration || id:ebi-a-GCST90014292	|| id:ebi-a-GCST90016930	MR Egger	27	0.811673	0.648903	0.222573	-0.460176	2.08352	2.25167	0.631172	8.03271	0.996171
ebi-a-GCST90016930	ebi-a-GCST90014292	DNA methylation PhenoAge acceleration || id:ebi-a-GCST90014292	|| id:ebi-a-GCST90016930	Weighted median	27	0.303951	0.250346	0.224699	-0.186726	0.794629	1.3552	0.829671	2.21362	0.996171
ebi-a-GCST90016933	ebi-a-GCST90014292	DNA methylation PhenoAge acceleration || id:ebi-a-GCST90014292	|| id:ebi-a-GCST90016933	Inverse variance weighted	14	-0.432496	0.218267	0.0475353	-0.8603	-0.0046926	0.648887	0.423035	0.995318	0.996171
ebi-a-GCST90016933	ebi-a-GCST90014292	DNA methylation PhenoAge acceleration || id:ebi-a-GCST90014292	|| id:ebi-a-GCST90016933	MR Egger	14	-0.570237	0.880955	0.52963	-2.29691	1.15644	0.565392	0.100569	3.17858	0.996171
ebi-a-GCST90016933	ebi-a-GCST90014292	DNA methylation PhenoAge acceleration || id:ebi-a-GCST90014292	|| id:ebi-a-GCST90016933	Weighted median	14	-0.198447	0.295671	0.502108	-0.777962	0.381067	0.820003	0.459341	1.46385	0.996171
ebi-a-GCST90016945	ebi-a-GCST90014292	DNA methylation PhenoAge acceleration || id:ebi-a-GCST90014292	|| id:ebi-a-GCST90016945	Inverse variance weighted	9	0.376363	0.179036	0.0355393	0.0254517	0.727274	1.45698	1.02578	2.06943	0.996171
ebi-a-GCST90016945	ebi-a-GCST90014292	DNA methylation PhenoAge acceleration || id:ebi-a-GCST90014292	|| id:ebi-a-GCST90016945	MR Egger	9	1.00042	0.43726	0.0559782	0.14339	1.85745	2.71942	1.15418	6.40738	0.996171
ebi-a-GCST90016945	ebi-a-GCST90014292	DNA methylation PhenoAge acceleration || id:ebi-a-GCST90014292	|| id:ebi-a-GCST90016945	Weighted median	9	0.342923	0.233515	0.141962	-0.114767	0.800613	1.40906	0.891574	2.22691	0.996171
ebi-a-GCST90016989	ebi-a-GCST90014292	DNA methylation PhenoAge acceleration || id:ebi-a-GCST90014292	|| id:ebi-a-GCST90016989	Inverse variance weighted	10	0.52297	0.237901	0.0279298	0.0566849	0.989255	1.68703	1.05832	2.68923	0.996171
ebi-a-GCST90016989	ebi-a-GCST90014292	DNA methylation PhenoAge acceleration || id:ebi-a-GCST90014292	|| id:ebi-a-GCST90016989	MR Egger	10	0.820856	0.660352	0.249041	-0.473433	2.11514	2.27244	0.62286	8.29079	0.996171
ebi-a-GCST90016989	ebi-a-GCST90014292	DNA methylation PhenoAge acceleration || id:ebi-a-GCST90014292	|| id:ebi-a-GCST90016989	Weighted median	10	0.460472	0.339041	0.174413	-0.204049	1.12499	1.58482	0.815422	3.08019	0.996171
ebi-a-GCST90017013	ebi-a-GCST90014292	DNA methylation PhenoAge acceleration || id:ebi-a-GCST90014292	|| id:ebi-a-GCST90017013	Inverse variance weighted	9	0.314864	0.16063	0.049975	2.85294e-05	0.629699	1.37007	1.00003	1.87704	0.996171
ebi-a-GCST90017013	ebi-a-GCST90014292	DNA methylation PhenoAge acceleration || id:ebi-a-GCST90014292	|| id:ebi-a-GCST90017013	Weighted median	9	0.341243	0.214511	0.111654	-0.0791971	0.761684	1.4067	0.923858	2.14188	0.996171
ebi-a-GCST90017025	ebi-a-GCST90014292	DNA methylation PhenoAge acceleration || id:ebi-a-GCST90014292	|| id:ebi-a-GCST90017025	Inverse variance weighted	13	0.340038	0.163008	0.0369765	0.0205428	0.659534	1.405	1.02076	1.93389	0.996171
ebi-a-GCST90017025	ebi-a-GCST90014292	DNA methylation PhenoAge acceleration || id:ebi-a-GCST90014292	|| id:ebi-a-GCST90017025	MR Egger	13	0.841954	0.730682	0.273631	-0.590182	2.27409	2.3209	0.554226	9.71907	0.996171
ebi-a-GCST90017025	ebi-a-GCST90014292	DNA methylation PhenoAge acceleration || id:ebi-a-GCST90014292	|| id:ebi-a-GCST90017025	Weighted median	13	0.378047	0.20721	0.0680822	-0.0280848	0.784178	1.45943	0.972306	2.19061	0.996171
ebi-a-GCST90017027	ebi-a-GCST90014292	DNA methylation PhenoAge acceleration || id:ebi-a-GCST90014292	|| id:ebi-a-GCST90017027	Inverse variance weighted	11	0.41121	0.14403	0.00430335	0.128911	0.693509	1.50864	1.13759	2.00072	0.996171
ebi-a-GCST90017027	ebi-a-GCST90014292	DNA methylation PhenoAge acceleration || id:ebi-a-GCST90014292	|| id:ebi-a-GCST90017027	MR Egger	11	1.28528	0.753717	0.122338	-0.192005	2.76257	3.61568	0.825303	15.8404	0.996171
ebi-a-GCST90017027	ebi-a-GCST90014292	DNA methylation PhenoAge acceleration || id:ebi-a-GCST90014292	|| id:ebi-a-GCST90017027	Weighted median	11	0.433927	0.201551	0.0313237	0.0388864	0.828968	1.54331	1.03965	2.29095	0.996171
ebi-a-GCST90017030	ebi-a-GCST90014292	DNA methylation PhenoAge acceleration || id:ebi-a-GCST90014292	|| id:ebi-a-GCST90017030	Inverse variance weighted	10	-0.347334	0.167347	0.0379373	-0.675334	-0.0193339	0.706569	0.508986	0.980852	0.996171
ebi-a-GCST90017030	ebi-a-GCST90014292	DNA methylation PhenoAge acceleration || id:ebi-a-GCST90014292	|| id:ebi-a-GCST90017030	MR Egger	10	-1.30123	0.476729	0.0258658	-2.23562	-0.366843	0.272196	0.106926	0.692918	0.996171
ebi-a-GCST90017030	ebi-a-GCST90014292	DNA methylation PhenoAge acceleration || id:ebi-a-GCST90014292	|| id:ebi-a-GCST90017030	Weighted median	10	-0.366777	0.213973	0.0865055	-0.786165	0.0526104	0.692964	0.455589	1.05402	0.996171
ebi-a-GCST90017046	ebi-a-GCST90014292	DNA methylation PhenoAge acceleration || id:ebi-a-GCST90014292	|| id:ebi-a-GCST90017046	Inverse variance weighted	11	-0.274834	0.109358	0.0119654	-0.489175	-0.0604927	0.759698	0.613132	0.941301	0.996171
ebi-a-GCST90017046	ebi-a-GCST90014292	DNA methylation PhenoAge acceleration || id:ebi-a-GCST90014292	|| id:ebi-a-GCST90017046	MR Egger	11	0.0504044	0.703349	0.944437	-1.32816	1.42897	1.0517	0.264964	4.17439	0.996171
ebi-a-GCST90017046	ebi-a-GCST90014292	DNA methylation PhenoAge acceleration || id:ebi-a-GCST90014292	|| id:ebi-a-GCST90017046	Weighted median	11	-0.323172	0.143691	0.0245076	-0.604806	-0.0415377	0.723849	0.54618	0.959313	0.996171
ebi-a-GCST90017049	ebi-a-GCST90014292	DNA methylation PhenoAge acceleration || id:ebi-a-GCST90014292	|| id:ebi-a-GCST90017049	Inverse variance weighted	11	0.507447	0.238641	0.0334701	0.0397096	0.975184	1.66104	1.04051	2.65165	0.996171
ebi-a-GCST90017049	ebi-a-GCST90014292	DNA methylation PhenoAge acceleration || id:ebi-a-GCST90014292	|| id:ebi-a-GCST90017049	MR Egger	11	-0.17335	0.984189	0.864088	-2.10236	1.75566	0.840843	0.122168	5.78727	0.996171
ebi-a-GCST90017049	ebi-a-GCST90014292	DNA methylation PhenoAge acceleration || id:ebi-a-GCST90014292	|| id:ebi-a-GCST90017049	Weighted median	11	0.313574	0.310741	0.312919	-0.295479	0.922627	1.36831	0.744175	2.51589	0.996171
ebi-a-GCST90017066	ebi-a-GCST90014292	DNA methylation PhenoAge acceleration || id:ebi-a-GCST90014292	|| id:ebi-a-GCST90017066	Inverse variance weighted	9	-0.547568	0.244189	0.0249363	-1.02618	-0.0689564	0.578355	0.358374	0.933367	0.996171
ebi-a-GCST90017066	ebi-a-GCST90014292	DNA methylation PhenoAge acceleration || id:ebi-a-GCST90014292	|| id:ebi-a-GCST90017066	MR Egger	9	-0.578948	0.671546	0.417178	-1.89518	0.737281	0.560487	0.150292	2.09024	0.996171
ebi-a-GCST90017066	ebi-a-GCST90014292	DNA methylation PhenoAge acceleration || id:ebi-a-GCST90014292	|| id:ebi-a-GCST90017066	Weighted median	9	-0.708366	0.329838	0.031744	-1.35485	-0.061884	0.492448	0.257987	0.939992	0.996171
ebi-a-GCST90017075	ebi-a-GCST90014292	DNA methylation PhenoAge acceleration || id:ebi-a-GCST90014292	|| id:ebi-a-GCST90017075	Inverse variance weighted	13	0.328764	0.117197	0.00502819	0.0990576	0.55847	1.38925	1.10413	1.748	0.996171
ebi-a-GCST90017075	ebi-a-GCST90014292	DNA methylation PhenoAge acceleration || id:ebi-a-GCST90014292	|| id:ebi-a-GCST90017075	MR Egger	13	0.536296	0.636036	0.417083	-0.710334	1.78293	1.70966	0.49148	5.94723	0.996171
ebi-a-GCST90017075	ebi-a-GCST90014292	DNA methylation PhenoAge acceleration || id:ebi-a-GCST90014292	|| id:ebi-a-GCST90017075	Weighted median	13	0.30989	0.165664	0.0614016	-0.0148116	0.634591	1.36327	0.985298	1.88625	0.996171
ebi-a-GCST90017096	ebi-a-GCST90014292	DNA methylation PhenoAge acceleration || id:ebi-a-GCST90014292	|| id:ebi-a-GCST90017096	Inverse variance weighted	14	-0.432496	0.218267	0.0475353	-0.8603	-0.0046926	0.648887	0.423035	0.995318	0.996171
ebi-a-GCST90017096	ebi-a-GCST90014292	DNA methylation PhenoAge acceleration || id:ebi-a-GCST90014292	|| id:ebi-a-GCST90017096	MR Egger	14	-0.570237	0.880955	0.52963	-2.29691	1.15644	0.565392	0.100569	3.17858	0.996171
ebi-a-GCST90017096	ebi-a-GCST90014292	DNA methylation PhenoAge acceleration || id:ebi-a-GCST90014292	|| id:ebi-a-GCST90017096	Weighted median	14	-0.198447	0.282555	0.482472	-0.752255	0.35536	0.820003	0.471302	1.42669	0.996171
ebi-a-GCST90017114	ebi-a-GCST90014292	DNA methylation PhenoAge acceleration || id:ebi-a-GCST90014292	|| id:ebi-a-GCST90017114	Inverse variance weighted	16	0.455203	0.201703	0.0240208	0.0598648	0.850541	1.57649	1.06169	2.34091	0.996171
ebi-a-GCST90017114	ebi-a-GCST90014292	DNA methylation PhenoAge acceleration || id:ebi-a-GCST90014292	|| id:ebi-a-GCST90017114	MR Egger	16	0.662726	0.458337	0.170209	-0.235615	1.56107	1.94007	0.790085	4.7639	0.996171
ebi-a-GCST90017114	ebi-a-GCST90014292	DNA methylation PhenoAge acceleration || id:ebi-a-GCST90014292	|| id:ebi-a-GCST90017114	Weighted median	16	0.331304	0.267429	0.215402	-0.192857	0.855466	1.39278	0.8246	2.35247	0.996171
ebi-a-GCST90017013	ebi-a-GCST90014292	DNA methylation PhenoAge acceleration || id:ebi-a-GCST90014292	|| id:ebi-a-GCST90017013	MR Egger	9	-0.0103953	0.375221	0.978671	-0.745828	0.725037	0.989659	0.474341	2.06481	0.996552
